# Supplementary material for: The height-, weight- and BMI-for-age of preschool children from Nizhny Novgorod city, Russia, relative to the international growth references
Source: BMC Public Health. 2016 Mar 17;16:274. doi: 10.1186/s12889-016-2946-8 (PMC4797169; doi:10.1186/s12889-016-2946-8)
Supplement: Additional file 1: Table S1. — Russian preschool children height, weight and BMI by sex and age. Table provides descriptive statistics of height (mean, median, min, max, SD, 95 % CI), weight and BMI (mean, median, min, max, 95 % CI) by sex and age. (XLS 32 kb) [file 12889_2016_2946_MOESM1_ESM.xls]

## Sheet: Лист3
Тable S1. Russian preschool children height, weight and BMI by sex and age
sex	age (years)	N	height (cm)							weight (kg)						BMI (kg/m2)
			Mean	Median	Min.	Max.	SD	95% CI		Mean	Median	Min.	Max.	95% CI		Mean	Median	Min.	Max.	95% CI
boys	3	287	98.2	99.0	84.0	110.5	4.6	97.4	98.4	15.3	15.3	10.0	23.5	15.1	15.5	15.9	15.7	10.3	23.5	15.7	16.0
	4	356	104.8	105.0	88.0	119.3	4.9	104.2	105.2	17.2	17.0	11.7	28.1	17.0	17.5	15.7	15.5	11.8	25.5	15.5	15.8
	5	406	111.5	111.0	95.0	130.5	5.3	111.0	112.1	19.2	18.9	14.1	34.7	19.0	19.5	15.4	15.2	11.5	23.7	15.3	15.6
	6	384	117.7	118.0	101.5	135.2	5.8	117.1	118.3	21.7	21.0	12.9	40.2	21.4	22.1	15.6	15.3	10.5	25.7	15.4	15.8
	7	192	123.0	122.0	107.5	139.3	5.7	122.3	123.8	23.8	23.3	15.0	38.8	23.2	24.4	15.8	15.5	9.6	24.6	15.5	16.1
girls	3	252	97.8	98.0	77.0	109.2	4.5	97.0	98.1	15.0	14.9	8.9	23.5	14.7	15.2	15.7	15.5	11.0	21.3	15.5	15.9
	4	347	103.9	104.0	85.5	118.5	5.2	103.3	104.4	16.8	16.5	11.5	27.0	16.6	17.0	15.5	15.4	10.9	23.0	15.4	15.7
	5	360	111.4	112.0	94.5	130.3	5.5	110.8	111.9	19.3	19.0	12.0	33.1	19.0	19.7	15.5	15.3	10.8	23.4	15.4	15.7
	6	376	117.7	118.0	99.0	134.0	5.8	117.1	118.2	21.7	21.1	13.0	40.1	21.3	22.1	15.6	15.3	8.3	23.1	15.4	15.8
	7	170	122.3	122.0	108.0	135.0	5.5	121.6	123.2	23.2	22.8	12.6	40.0	22.6	23.1	15.4	15.3	8.8	26.9	15.1	15.7
